# Supplementary material for: Radiation Treatment Planning After Minimum Metallic Instrumentation for Patients with Spinal Metastases: A Case Series
Source: Medicina (Kaunas). 2025 Feb 5;61(2):269. doi: 10.3390/medicina61020269 (PMC11857767; doi:10.3390/medicina61020269)
Supplement: Supplementary file 1 [file medicina-61-00269-s001.zip]

Archive with 1 entries (1 files):
- medicina-3416753-supplementary.pdf
